# Supplementary material for: Drep1, a Potential Mediator of miR-137, Modulates Yorkie-Driven Overgrowth in Drosophila
Source: Int J Mol Sci. 2026 Jun 24;27(13):5718. doi: 10.3390/ijms27135718 (PMC13362088; doi:10.3390/ijms27135718)
Supplement: Supplementary file 1 [file ijms-27-05718-s001.zip]

Archive with 3 entries (3 files):
- Supplementary Figures and legends final.pdf
- Supplementart Table S1. screening table.xlsx
- Supplementart Table S2. miR-137 candidate genes-KYH.xlsx
