# Supplementary material for: Drep1, a Potential Mediator of miR-137, Modulates Yorkie-Driven Overgrowth in Drosophila
Source: Int J Mol Sci. 2026 Jun 24;27(13):5718. doi: 10.3390/ijms27135718 (PMC13362088; doi:10.3390/ijms27135718)
Supplement: Supplementary file 1 [file ijms-27-05718-s001.zip › Supplementart Table S1. screening table.xlsx]

## Sheet: Sheet1
Supplementary Table S1. miRNA Screening
	miRNA	Stock ID	Genotype	Gene	FBgn	Phenotype	Replicates (n)
1	Bantam	BL60672	w*; P{UAS-EGFP-mir-ban.C}3	miR-bantam	FBgn0262451	YkiWT : enhance YkiS168A : larva stage lethal	5
2	let7	KDRC 10177	w[1118]; P{UAS-mir-let7}vie72a	miR-let7	FBgn0262406	YkiWT : larva stage lethal YkiS168A : larva stage lethal	5
3	1	KDRC 10178	w[1118]; P{UAS-mir-1}vie72a	miR-1	FBgn0262455	YkiWT : enhance YkiS168A : pupa stage lethal	5
4	2a-1	KDRC 10179	w[1118]; P{UAS-mir-2a-1}vie72a	miR-2a-1	FBgn0262377	YkiWT : enhance YkiS168A : enhance	5
5	2a-2	KDRC 10181	w[1118]; P{UAS-mir-2a-2}vie72a	miR-2a-2	FBgn0262460	YkiWT : no effect YkiS168A : no effect	5
6	2b-2	BL59854	w*; P{UAS-DsRed2-mir-2b-2}2	miR-2b-2	FBgn0262449	YkiWT : enhance YkiS168A : pupa stage lethal	5
7	13b-2	KDRC 10183	w[1118]; P{UAS-mir-13b-2}vie72a	miR-13b-2	FBgn0262421	YkiWT : enhance YkiS168A : no effect	5
8	3/309	gift from KRIBB		miR-3/309	FBgn0262372 FBgn0262380	YkiWT : enhance YkiS168A : no effect	5
9	4/5/286	BL60595	w*; P{UAS-DsRed2-mir-286.mir-4.mir-5}2	miR-4/5/286	FBgn0262414 FBgn0262408 FBgn0262443	YkiWT : no effect YkiS168A : no effect	5
10	5	KDRC 10186	w[1118]; P{UAS-mir-5}vie72a	miR-5	FBgn0262408	YkiWT : no effect YkiS168A : no effect	5
11	6-1/6-2/6-3	BL41136	w1118; P{UAS-LUC-mir-6-1.mir-6-2.mir-6-3.T}attP2	miR-6-1/6-2/6-3	FBgn0262464 FBgn0262410 FBgn0262418	YkiWT : larva stage lethal YkiS168A : larva stage lethal	5
12	7	KDRC 10188	w[1118]; P{UAS-mir-7}vie72a	miR-7	FBgn0262370	YkiWT : no effect YkiS168A : rescue	5
13	8	KDRC 10189	w[1118]; P{UAS-mir-8}vie72a	miR-8	FBgn0262432	YkiWT : enhance YkiS168A : larva stage lethal	5
14	9a	KDRC 10190	w[1118]; P{UAS-mir-9a}vie72a	miR-9a	FBgn0262373	YkiWT : no effect YkiS168A : rescue	5
15	9b/79/306	gift from KRIBB		miR-9b/79/309	FBgn0262413 FBgn0262452 FBgn0262386	YkiWT : no effect YkiS168A : rescue	5
16	9b	BL41131	w1118; P{UAS-LUC-mir-9b.T}attP2	miR-9b	FBgn0262413	YkiWT : no effect YkiS168A : rescue	5
17	9c/306/79/9b	BL41156	w1118; P{UAS-LUC-mir-9c.mir-306.mir-79.mir-9b.T}attP2	miR-9c/306/79/9b	FBgn0262430 FBgn0262386 FBgn0262452 FBgn0262413	YkiWT : no effect YkiS168A : rescue	5
18	10	KDRC 10192	w[1118]; P{UAS-mir-10}vie72a	miR-10	FBgn0262424	YkiWT : enhance YkiS168A : no effect	5
19	11	KDRC 10193	w[1118]; P{UAS-mir-11}vie72a	miR-11	FBgn0262434	YkiWT : enhance YkiS168A : no effect	5
20	13a/13b-1/2c	gift from KRIBB		miR-13a/13b-1/2c	FBgn0262429 FBgn0262367 FBgn0262397	YkiWT : enhance YkiS168A : larva stage lethal	5
21	14	KDRC 10195	w[1118]; P{UAS-mir-14}vie72a	miR-14	FBgn0262447	YkiWT : no effect YkiS168A : no effect	5
22	12/283/304	KDRC 10194	w[1118]; P{UAS-mir-12/283/304}vie72a	miR-12/283/304	FBgn0262395 FBgn0262426 FBgn0262409	YkiWT : enhance YkiS168A : no effect	5
23	31a	KDRC 10196	w[1118]; P{UAS-mir-31a}vie72a	miR-31a	FBgn0262416	YkiWT : no effect YkiS168A : no effect	5
24	33	KDRC 10198	w[1118]; P{UAS-mir-33}vie72a	miR-33	FBgn0262393	YkiWT : no effect YkiS168A : no effect	5
25	34	KDRC 10199	w[1118]; P{UAS-mir-34}vie72a	miR-34	FBgn0262459	YkiWT : pupa stage lethal YkiS168A : pupa stage lethal	5
26	79	KDRC 10200	w[1118]; P{UAS-mir-79}vie72a	miR-79	FBgn0262452	YkiWT : no effect YkiS168A : rescue	5
27	87	KDRC 10201	w[1118]; P{UAS-mir-87}vie72a	miR-87	FBgn0262428	YkiWT : enhance YkiS168A : no effect	5
28	124	KDRC 10205	w[1118]; P{UAS-mir-124}vie72a	miR-124	FBgn0262398	YkiWT : enhance YkiS168A : no effect	5
29	125	KDRC 10206	w[1118]; P{UAS-mir-125}vie72a	miR-125	FBgn0262456	YkiWT : no effect YkiS168A : no effect	5
30	92a	KDRC 10202	w[1118]; P{UAS-mir-92a}vie72a	miR-92a	FBgn0262411	YkiWT : enhance YkiS168A : no effect	5
31	92b	KDRC 10203	w[1118]; P{UAS-mir-92b}vie72a	miR-92b	FBgn0262388	YkiWT : no effect YkiS168A : larva stage lethal	5
32	100	KDRC 10204	w[1118]; P{UAS-mir-100}vie72a	miR-100	FBgn0262463	YkiWT : no effect YkiS168A : no effect	5
33	133	KDRC 10207	w[1118]; P{UAS-mir-133}vie72a	miR-133	FBgn0262445	YkiWT : no effect YkiS168A : rescue	5
34	137	KDRC 10208	w[1118]; P{UAS-mir-137}vie72a	miR-137	FBgn0262446	YkiWT : rescue YkiS168A : rescue	5
35	184	KDRC 10209	w[1118]; P{UAS-mir-184}vie72a	miR-184	FBgn0262391	YkiWT : enhance YkiS168A : pupa stage lethal	5
36	193	BL59887	w[*]; P{y[+t7.7] w[+mC]=UASp-mir-193.S}attP16/CyO	miR-193	FBgn0262330	YkiWT : enhance YkiS168A : no effect	5
37	210	KDRC 10210	w[1118]; P{UAS-mir-210}vie72a	miR-210	FBgn0262433	YkiWT : enhance YkiS168A : no effect	5
38	219	KDRC 10211	w[1118]; P{UAS-mir-219}vie72a	miR-219	FBgn0262376	YkiWT : enhance YkiS168A : no effect	5
39	252	KDRC 10212	w[1118]; P{UAS-mir-252}vie72a	miR-252	FBgn0262323	YkiWT : enhance YkiS168A : no effect	5
40	263a	KDRC 10213	w[1118]; P{UAS-mir-263a}vie72a	miR-263a	FBgn0263107	YkiWT : rescue YkiS168A : rescue	5
41	263b	KDRC 10214	w[1118]; P{UAS-mir-263b}vie72a	miR-263b	FBgn0262371	YkiWT : no effect YkiS168A : rescue	5
42	276a	KDRC 10216	w[1118]; P{UAS-mir-276a}vie72a	miR-276a	FBgn0266076	YkiWT : no effect YkiS168A : rescue	5
43	276b	KDRC 10217	w[1118]; P{UAS-mir-276b}vie72a	miR-276b	FBgn0262381	YkiWT : no effect YkiS168A : rescue	5
44	277	KDRC 10218	w[1118]; P{UAS-mir-277}vie72a	miR-277	FBgn0262419	YkiWT : enhance YkiS168A : pupa stage lethal	5
45	278	KDRC 10219	w[1118]; P{UAS-mir-278}vie72a	miR-278	FBgn0262403	YkiWT : enhance YkiS168A : enhance	5
46	279	KDRC 10220	w[1118]; P{UAS-mir-279}vie72a	miR-279	FBgn0262448	YkiWT : enhance YkiS168A : no effect	5
47	280	KDRC 10221	w[1118]; P{UAS-mir-280}vie72a	miR-280	FBgn0262440	YkiWT : no effect YkiS168A : no effect	5
48	281-1	KDRC 10222	w[1118]; P{UAS-mir-281-1}vie72a	miR-281-1	FBgn0286006	YkiWT : no effect YkiS168A : no effect	5
49	281-2	KDRC 10223	w[1118]; P{UAS-mir-281-2}vie72a	miR-281-2	FBgn0286007	YkiWT : no effect YkiS168A : no effect	5
50	282	KDRC 10224	w[1118]; P{UAS-mir-282}vie72a	miR-282	FBgn0262368	YkiWT : no effect YkiS168A : rescue	5
51	284	KDRC 10226	w[1118]; P{UAS-mir-284}vie72a	miR-284	FBgn0262383	YkiWT : no effect YkiS168A : rescue	5
52	285	KDRC 10227	w[1118]; P{UAS-mir-285}vie72a	miR-285	FBgn0262401	YkiWT : no effect YkiS168A : rescue	5
53	286	KDRC 10228	w[1118]; P{UAS-mir-286}vie72a	miR-286	FBgn0262443	YkiWT : no effect YkiS168A : rescue	5
54	287	KDRC 10229	w[1118]; P{UAS-mir-287}vie72a	miR-287	FBgn0262400	YkiWT : no effect YkiS168A : rescue	5
55	288	KDRC 10230	w[1118]; P{UAS-mir-288}vie72a	miR-288	FBgn0262425	YkiWT : no effect YkiS168A : rescue	5
56	289	KDRC 10231	w[1118]; P{UAS-mir-289}vie72a	miR-289	FBgn0262415	YkiWT : no effect YkiS168A : no effect	5
57	303	KDRC 10232	w[1118]; P{UAS-mir-303}vie72a	miR-303	FBgn0262390	YkiWT : enhance YkiS168A : no effect	5
58	304	KDRC 10233	w[1118]; P{UAS-mir-304}vie72a	miR-304	FBgn0262409	YkiWT : no effect YkiS168A : no effect	5
59	305	KDRC 10234	w[1118]; P{UAS-mir-305}vie72a	miR-305	FBgn0262458	YkiWT : enhance YkiS168A : no effect	5
60	307a	BL42026	w1118; P{UAS-LUC-mir-307a.T}attP2	miR-307a	FBgn0262385	YkiWT : no effect YkiS168A : no effect	5
61	308	KDRC 10236	w[1118]; P{UAS-mir-308}vie72a	miR-308	FBgn0262407	YkiWT : enhance YkiS168A : no effect	5
62	309	KDRC 10237	w[1118]; P{UAS-mir-309}vie72a	miR-309	FBgn0262380	YkiWT : no effect YkiS168A : no effect	5
63	310	KDRC 10238	w[1118]; P{UAS-mir-310}vie72a	miR-310	FBgn0262436	YkiWT : enhance YkiS168A : enhance	5
64	310/311/312/313	KDRC 10239	w[1118]; P{UAS-mir-310/311/312/313}vie72a	miR-310/311/312/313	FBgn0262436 FBgn0262402 FBgn0262450 FBgn0262441	YkiWT : no effect YkiS168A : rescue	5
65	311	KDRC 10240	w[1118]; P{UAS-mir-311}vie72a	miR-311	FBgn0262402	YkiWT : enhance YkiS168A : enhance	5
66	312	KDRC 10241	w[1118]; P{UAS-mir-312}vie72a	miR-312	FBgn0262450	YkiWT : enhance YkiS168A : no effect	5
67	313	KDRC 10242	w[1118]; P{UAS-mir-313}vie72a	miR-313	FBgn0262441	YkiWT : no effect YkiS168A : rescue	5
68	314	KDRC 10243	w[1118]; P{UAS-mir-314}vie72a	miR-314	FBgn0262396	YkiWT : no effect YkiS168A : rescue	5
69	315	KDRC 10244	w[1118]; P{UAS-mir-315}vie72a	miR-315	FBgn0262461	YkiWT : enhance YkiS168A : larva stage lethal	5
70	316	BL59912	w*; P{UAS-mir-316.S}attP16	miR-316	FBgn0262417	YkiWT : no effect YkiS168A : rescue	5
71	317	KDRC 10245	w[1118]; P{UAS-mir-317}vie72a	miR-317	FBgn0262378	YkiWT : no effect YkiS168A : rescue	5
72	318	KDRC 10246	w[1118]; P{UAS-mir-318}vie72a	miR-318	FBgn0262420	YkiWT : larva stage lethal YkiS168A : larva stage lethal	5
73	375	KDRC 10247	w[1118]; P{UAS-mir-375}vie72a	miR-375	FBgn0262177	YkiWT : larva stage lethal YkiS168A : larva stage lethal	5
74	927	BL60599	w*; P{UAS-DsRed-mir-927.S}2/CyO	miR-927	FBgn0262210	YkiWT : larva stage lethal YkiS168A : no effect	5
75	929	KDRC 10248	w[1118]; P{UAS-mir-929}vie72a	miR-929	FBgn0262214	YkiWT : enhance YkiS168A : no effect	5
76	932	KDRC 10249	w[1118]; P{UAS-mir-932}vie72a	miR-932	FBgn0262205	YkiWT : enhance YkiS168A : no effect	5
77	955	KDRC 10250	w[1118]; P{UAS-mir-955}vie72a	miR-955	FBgn0262269	YkiWT : no effect YkiS168A : no effect	5
78	956	BL41187	w1118; P{UAS-LUC-mir-956.T}attP2	miR-956	FBgn0262291	YkiWT : enhance YkiS168A : no effect	5
79	959/960/961/962	BL60616	w*; P{UAS-mir-959.mir-960.mir-961.mir-962.S}attP2/TM3, Sb1 Ser1	miR-959/960/961/962	FBgn0262256 FBgn0262321 FBgn0262239 FBgn0262200	YkiWT : enhance YkiS168A : pupa stage lethal	5
80	963/964	BL60617	w*; P{UAS-mir-963.mir-964.S}attP2	miR-963/964	FBgn0262333 FBgn0262243	YkiWT : enhance YkiS168A : no effect	5
81	964	BL41148	w1118; P{UAS-LUC-mir-964.T}attP2	miR964	FBgn0262243	YkiWT : no effect YkiS168A : no effect	5
82	965	BL60619	w*; P{UAS-DsRed-mir-965.S}3/TM3, Ser1	miR-965	FBgn0262252	YkiWT : no effect YkiS168A : no effect	5
83	966	BL41211	w1118; P{UAS-LUC-mir-966.T}attP2	miR-966	FBgn0262317	YkiWT : no effect YkiS168A : no effect	5
84	967	BL60622	w*; P{UASp-mir-967.S}attP16	miR-967	FBgn0262203	YkiWT : no effect YkiS168A : no effect	5
85	969	KDRC 10252	w[1118]; P{UAS-mir-969}vie72a	miR-969	FBgn0262263	YkiWT : enhance YkiS168A : no effect	5
86	970	KDRC 10253	w[1118]; P{UAS-mir-970}vie72a	miR-970	FBgn0262187	YkiWT : enhance YkiS168A : no effect	5
87	971	KDRC 10254	w[1118]; P{UAS-mir-971}vie72a	miR-971	FBgn0262222	YkiWT : enhance YkiS168A : no effect	5
88	972	KDRC 10255	w[1118]; P{UAS-mir-972}vie72a	miR-972	FBgn0262181	YkiWT : enhance YkiS168A : no effect	5
89	973/974	KDRC 10256	w[1118]; P{UAS-mir-973/974}vie72a	miR-973/974	FBgn0262201 FBgn0262216	YkiWT : no effect YkiS168A : rescue	5
90	975/976/977	KDRC 10257	w[1118]; P{UAS-mir-975/976/977}vie72a	miR-975/976/977	FBgn0262228 FBgn0262341 FBgn0262251	YkiWT : enhance YkiS168A : pupa stage lethal	5
91	4966-1/975/976/977	BL41223	w1118; P{UAS-LUC-mir-4966-1.mir-975.mir-976.mir-977.T}attP2	miR-4966-1/975/976/977	FBgn0263514 FBgn0262228 FBgn0262341 FBgn0262251	YkiWT : no effect YkiS168A : no effect	5
92	978	KDRC 10258	w[1118]; P{UAS-mir-978}vie72a	miR-978	FBgn0262314	YkiWT : rescue YkiS168A : rescue	5
93	979	KDRC 10259	w[1118]; P{UAS-mir-979}vie72a	miR-979	FBgn0262301	YkiWT : enhance YkiS168A :	5
94	981	KDRC 10260	w[1118]; P{UAS-mir-981}vie72a	miR-981	FBgn0262178	YkiWT : enhance YkiS168A : pupa stage lethal	5
95	982	KDRC 10261	w[1118]; P{UAS-mir-982}vie72a	miR-982	FBgn0262339	YkiWT : no effect YkiS168A : no effect	5
96	983-1	BL41194	w1118; P{UAS-LUC-mir-983-1.T}attP2	miR-983-1	FBgn0262235	YkiWT : no effect YkiS168A : no effect	5
97	983-1/983-2/984	BL41217	w1118; P{UAS-LUC-mir-984.mir-983-1.mir-983-2.T}attP2	miR-983-1/983-2/984	FBgn0262235 FBgn0262279 FBgn0262282	YkiWT : no effect YkiS168A : pupa stage lethal	5
98	985	KDRC 10263	w[1118]; P{UAS-mir-985}vie72a	miR-985	FBgn0262283	YkiWT : no effect YkiS168A : no effect	5
99	986	KDRC 10264	w[1118]; P{UAS-mir-986}vie72a	miR-986	FBgn0262316	YkiWT : no effect YkiS168A : no effect	5
100	987	KDRC 10265	w[1118]; P{UAS-mir-987}vie72a	miR-987	FBgn0262220	YkiWT : no effect YkiS168A : no effect	5
101	988	KDRC 10266	w[1118]; P{UAS-mir-988}vie72a	miR-988	FBgn0262300	YkiWT : no effect YkiS168A : no effect	5
102	989	KDRC 10267	w[1118]; P{UAS-mir-989}vie72a	miR-989	FBgn0262215	YkiWT : rescue YkiS168A : rescue	5
103	990	KDRC 10268	w[1118]; P{UAS-mir-990}vie72a	miR-990	FBgn0262307	YkiWT : no effect YkiS168A : no effect	5
104	991	KDRC 10269	w[1118]; P{UAS-mir-991}vie72a	miR-991	FBgn0262227	YkiWT : pupa stage lethal (enhance) YkiS168A : larva stage lethal (enhance)	5
105	993	KDRC 10270	w[1118]; P{UAS-mir-993}vie72a	miR-993	FBgn0262174	YkiWT : no effect YkiS168A : no effect	5
106	994	KDRC 10271	w[1118]; P{UAS-mir-994}vie72a	miR-994	FBgn0262223	YkiWT : no effect YkiS168A : no effect	5
107	995	KDRC 10272	w[1118]; P{UAS-mir-995}vie72a	miR-995	FBgn0262185	YkiWT : no effect YkiS168A : no effect	5
108	996	KDRC 10273	w[1118]; P{UAS-mir-996}vie72a	miR-996	FBgn0262404	YkiWT : no effect YkiS168A : no effect	5
109	997	KDRC 10274	w[1118]; P{UAS-mir-997}vie72a	miR-997	FBgn0285993	YkiWT : no effect YkiS168A : no effect	5
110	998	KDRC 10275	w[1118]; P{UAS-mir-998}vie72a	miR-998	FBgn0262405	YkiWT : no effect YkiS168A : no effect	5
111	999	KDRC 10276	w[1118]; P{UAS-mir-999}vie72a	miR-999	FBgn0262331	YkiWT : no effect YkiS168A : no effect	5
112	999/4969	gift from KRIBB		miR-999/4969	FBgn0262331 FBgn0263521	YkiWT : no effect YkiS168A : larva stage lethal	5
113	1000	KDRC 10277	w[1118]; P{UAS-mir-1000}vie72a	miR-1000	FBgn0262319	YkiWT : no effect YkiS168A : no effect	5
114	1001	KDRC 10278	w[1118]; P{UAS-mir-1001}vie72a	miR-1001	FBgn0262286	YkiWT : no effect YkiS168A : no effect	5
115	1002	KDRC 10279	w[1118]; P{UAS-mir-1002}vie72a	miR-1002	FBgn0262272	YkiWT : pupa stage lethal YkiS168A : pupa stage lethal	5
116	1002/968	BL60657	w*; P{UAS-mir-1002.mir-968.S}attP16/CyO	miR-1002/968	FBgn0262272 FBgn0262332	YkiWT : pupa stage lethal YkiS168A : larva stage lethal	5
117	1003	KDRC 10280	w[1118]; P{UAS-mir-1003}vie72a	miR-1003	FBgn0262431	YkiWT : no effect YkiS168A : no effect	5
118	1004	KDRC 10281	w[1118]; P{UAS-mir-1004}vie72a	miR-1004	FBgn0262392	YkiWT : no effect YkiS168A : no effect	5
119	1005	KDRC 10282	w[1118]; P{UAS-mir-1005}vie72a	miR-1005	FBgn0262375	YkiWT : no effect YkiS168A : no effect	5
120	1006	BL60660	w1118; P{UAS-mir-1006/CyO}attP2	miR-1006	FBgn0262438	YkiWT : no effect YkiS168A : no effect	5
121	1007	KDRC 10283	w[1118]; P{UAS-mir-1007}vie72a	miR-1007	FBgn0262454	YkiWT : no effect YkiS168A : no effect	5
122	1008	KDRC 10284	w[1118]; P{UAS-mir-1008}vie72a	miR-1008	FBgn0262412	YkiWT : no effect YkiS168A : no effect	5
123	1009	KDRC 10285	w[1118]; P{UAS-mir-1009}vie72a	miR-1009	FBgn0262435	YkiWT : pupa stage lethal YkiS168A : larva stage lethal	5
124	1010	KDRC 10286	w[1118]; P{UAS-mir-1010}vie72a	miR-1010	FBgn0262382	YkiWT : no effect YkiS168A : no effect	5
125	1011	KDRC 10287	w[1118]; P{UAS-mir-1011}vie72a	miR-1011	FBgn0262422	YkiWT : no effect YkiS168A : no effect	5
126	1012	KDRC 10288	w[1118]; P{UAS-mir-1012}vie72a	miR-1012	FBgn0262379	YkiWT : no effect YkiS168A : no effect	5
127	1013	KDRC 10289	w[1118]; P{UAS-mir-1013}vie72a	miR-1013	FBgn0262444	YkiWT : no effect YkiS168A : no effect	5
128	1015	KDRC 10290	w[1118]; P{UAS-mir-1015}vie72a	miR-1015	FBgn0262457	YkiWT : no effect YkiS168A : no effect	5
129	1016	KDRC 10291	w[1118]; P{UAS-mir-1016}vie72a	miR-1016	FBgn0262427	YkiWT : no effect YkiS168A : no effect	5
130	1017	KDRC 10292	w[1118]; P{UAS-mir-1017}vie72a	miR-1017	FBgn0262389	YkiWT : no effect YkiS168A : no effect	5
131	2279	KDRC 10293	w[1118]; P{UAS-mir-2279}vie72a	miR-2279	FBgn0262204	YkiWT : no effect YkiS168A : no effect	5
132	2280	KDRC 10294	w[1118]; P{UAS-mir-2280}vie72a	miR-2280	FBgn0262275	YkiWT : no effect YkiS168A : no effect	5
133	2281	KDRC 10295	w[1118]; P{UAS-mir-2281}vie72a	miR-2281	FBgn0262327	YkiWT : no effect YkiS168A : no effect	5
134	2282	KDRC 10296	w[1118]; P{UAS-mir-2282}vie72a	miR-2282	FBgn0262260	YkiWT : no effect YkiS168A : no effect	5
135	2283	KDRC 10297	w[1118]; P{UAS-mir-2283}vie72a	miR-2283	FBgn0262180	YkiWT : no effect YkiS168A : no effect	5
136	2491	KDRC 10298	w[1118]; P{UAS-mir-2491}vie72a	miR-2491	FBgn0262237	YkiWT : no effect YkiS168A : no effect	5
137	2492	KDRC 10299	w[1118]; P{UAS-mir-2492}vie72a	miR-2492	FBgn0262335	YkiWT : no effect YkiS168A : no effect	5
138	2494	KDRC 10300	w[1118]; P{UAS-mir-2494}vie72a	miR-2494	FBgn0262233	YkiWT : no effect YkiS168A : no effect	5
139	2495	KDRC 10301	w[1118]; P{UAS-mir-2495}vie72a	miR-2495	FBgn0262213	YkiWT : no effect YkiS168A : no effect	5
140	2496	KDRC 10302	w[1118]; P{UAS-mir-2496}vie72a	miR-2496	FBgn0262297	YkiWT : no effect YkiS168A : no effect	5
141	2497	KDRC 10303	w[1118]; P{UAS-mir-2497}vie72a	miR-2497	FBgn0262191	YkiWT : no effect YkiS168A : no effect	5
142	2499	KDRC 10304	w[1118]; P{UAS-mir-2499}vie72a	miR-2499	FBgn0262338	YkiWT : no effect YkiS168A : no effect	5
143	2500	KDRC 10305	w[1118]; P{UAS-mir-2500}vie72a	miR-2500	FBgn0262189	YkiWT : no effect YkiS168A : no effect	5
144	2501	KDRC 10306	w[1118]; P{UAS-mir-2501}vie72a	miR-2501	FBgn0262442	YkiWT : no effect YkiS168A : no effect	5
145	iab-4	KDRC 10307	w[1118]; P{UAS-mir-iab-4}vie72a	miR-iab-4	FBgn0262462	YkiWT : no effect YkiS168A : no effect	5
