# Supplementary material for: Drep1, a Potential Mediator of miR-137, Modulates Yorkie-Driven Overgrowth in Drosophila
Source: Int J Mol Sci. 2026 Jun 24;27(13):5718. doi: 10.3390/ijms27135718 (PMC13362088; doi:10.3390/ijms27135718)
Supplement: Supplementary file 1 [file ijms-27-05718-s001.zip › Supplementart Table S2. miR-137 candidate genes-KYH.xlsx]

## Sheet: Sheet1
Supplementary Table 2. High-confidence miR-137 target gene candidates
	Gene ID (name)	Prediction score	Conservation support (mammals)
1	FBgn0024732 (Drep-1)	0.992836	6 of 14
2	FBgn0035142 (Hipk)	0.976613	11 of 14
3	FBgn0015323 (VAChT)	0.960557	13 of 14
4	FBgn0000287 (salr)	0.955321	9 of 14
5	FBgn0016794 (dos)	0.943668	7 of 14
6	FBgn0050372 (Asap1)	0.923397	13 of 14
7	FBgn0259240 (Ten-a)	0.912056	13 of 14
8	FBgn0262614 (pyd)	0.905105	12 of 14
9	FBgn0014388 (sty)	0.901007	11 of 14
10	FBgn0025684 (MFS18)	0.888577	14 of 14
11	FBgn0259745 (wech)	0.887916	10 of 14
12	FBgn0052676 (CG32676)	0.887146	9 of 14
13	FBgn0085248 (CG34219)	0.886952	-
14	FBgn0010762 (simj)	0.886698	10 of 14
15	FBgn0030289 (CG1597)	0.883957	13 of 14
16	FBgn0012034 (AcCoAS)	0.880501	14 of 14
17	FBgn0030174 (CG15312)	0.869639	1 of 14
18	FBgn0030913 (CG6123)	0.865895	-
19	FBgn0033919 (CG8547)	0.863814	-
20	FBgn0031107 (HERC2)	0.863529	14 of 14
21	FBgn0039955 (CG41099)	0.857487	12 of 14
22	FBgn0034808 (CG9896)	0.859731	-
23	FBgn0030077 (CG15365)	0.855961	6 of 14
24	FBgn0263603 (Zn72D)	0.854269	13 of 14
25	FBgn0010300 (brat)	0.853902	3 of 14
26	FBgn0036993 (CG5910)	0.853412	-
27	FBgn0051324 (CG31324)	0.852928	-
28	FBgn0000492 (Dr)	0.849505	10 of 14
29	FBgn0011259 (Sema-1a)	0.844925	9 of 14
30	FBgn0082585 (sprt)	0.842997	1 of 14
31	FBgn0031955 (CG14535)	0.84246	7 of 14
32	FBgn0029761 (SK)	0.841407	12 of 14
33	FBgn0261823 (Asx)	0.836377	7 of 14
34	FBgn0035144 (CG17181)	0.836137	7 of 14
35	FBgn0010019 (Cyp4g1)	0.835768	6 of 14
36	FBgn0052820 (CG32820)	0.833144	13 of 14
37	FBgn0052819 (CG32819)	0.829987	14 of 14
38	FBgn0041111 (lilli)	0.828344	8 of 14
39	FBgn0002922 (nau)	0.823047	11 of 14
40	FBgn0262656 (Myc)	0.822964	4 of 14
41	FBgn0034363 (CG5327)	0.821268	14 of 14
42	FBgn0026239 (gukh)	0.819244	3 of 14
43	FBgn0040347 (mus81)	0.818403	14 of 14
44	FBgn0052372 (ltl)	0.817634	2 of 14
45	FBgn0003751 (trk)	0.817267	1 of 14
46	FBgn0030894 (CG7192)	0.811815	8 of 14
47	FBgn0034396 (CG15097)	0.807331	12 of 14
48	FBgn0031770 (CG13995)	0.800402	1 of 14
49	FBgn0004107 (Cdk2)	0.796199	10 of 14
50	FBgn0033728 (Cpr49Ae)	0.795451	1 of 14
51	FBgn0026252 (msk)	0.794065	14 of 14
52	FBgn0034165 (CG6435)	0.793024	-
53	FBgn0025394 (inc)	0.792604	13 of 14
54	FBgn0032378 (CycY)	0.790255	14 of 14
55	FBgn0016070 (smg)	0.787797	11 of 14
56	FBgn0051708 (CG31708)	0.784943	11 of 14
57	FBgn0023441 (fus)	0.78454	12 of 14
58	FBgn0033391 (CG8026)	0.783731	13 of 14
59	FBgn0015609 (CadN)	0.774798	2 of 14
60	FBgn0040636 (CG13255)	0.769407	-
61	FBgn0015614 (CanB2)	0.768162	14 of 14
62	FBgn0000014 (abd-A)	0.767573	4 of 14
miRNA-mRNA target predictions and prediction scores were obtained using DIANA-microT-CDS database (v5.0). Target prediction analysis was performed using Drosophila melanogaster as the selected species. A total of 62 candidate genes were identified based on predictions from three independent algorithms (TargetScanFly, DIANA Tools, and RNA22). The miTG score represents the prediction confidence sco…
